# Supplementary material for: Biodiversity Dynamics in a Ramsar Wetland: Assessing How Climate and Hydrology Shape the Distribution of Dominant Native and Alien Macrophytes
Source: Plants (Basel). 2025 Apr 3;14(7):1116. doi: 10.3390/plants14071116 (PMC11991433; doi:10.3390/plants14071116)
Supplement: Supplementary file 1 [file plants-14-01116-s001.zip]

Archive with 1 entries (1 files):
- plants-3520681-supplementary.pdf
